# Supplementary material for: Ecophysiological Response of Vitis vinifera L. in an Urban Agrosystem: Preliminary Assessment of Genetic Variability
Source: Plants (Basel). 2022 Nov 9;11(22):3026. doi: 10.3390/plants11223026 (PMC9694217; doi:10.3390/plants11223026)
Supplement: Supplementary file 1 [file plants-11-03026-s001.zip]

Archive with 1 entries (1 files):
- plants-1980833-supplementary.pdf
